# Supplementary material for: Case report: whole exome sequencing of primary cardiac angiosarcoma highlights potential for targeted therapies
Source: BMC Cancer. 2017 Jan 5;17:17. doi: 10.1186/s12885-016-3000-z (PMC5217318; doi:10.1186/s12885-016-3000-z)
Supplement: Additional file 3: Figure S1. — Genome-wide chromosomal copy number plot outputs from 1A) copy number analysis, 1B) LOH and allelic imbalance analysis, 1C) segmentation algorithm copy number analysis, and 1D) ExomeCNV copy number analysis. 1A) chromosomal plots contain chromosomal map position in megabases on the X-axis, and the log2 fold change ratio information on the Y-axis. Regions of copy neutrality (ratios between log2FC -0.75 and +0.75) are black, regions of copy number gain (ratio > log2FC 0.75) are red, and regions of copy number loss (ratios < log2FC -0.75) are green. 1B) chromosomal plots contain chromosomal map position in megabases on the X-axis, and the B-allele frequency (BAF) on the Y-axis revealing chromosomal allelic imbalances. 1C) the copy number log2 fold change ratios (Y-axis) for each chromosome are colored alternately in green and black across the entirety of the genome map positions along the X-axis. 1D) chromosomal plots contain chromosomal map position in megabases on the X-axis, and the log2 fold change ratio information on the Y-axis derived from ExomeCNV. (ZIP 7726 kb) [file 12885_2016_3000_MOESM3_ESM.zip]

Archive with 4 entries (4 files):
- Supplementary Figure 1AR4.jpg
- Supplementary Figure 1BR4.jpg
- Supplementary Figure 1CR4.jpg
- Supplementary Figure 1DR4.jpg
