# Supplementary material for: Case report: whole exome sequencing of primary cardiac angiosarcoma highlights potential for targeted therapies
Source: BMC Cancer. 2017 Jan 5;17:17. doi: 10.1186/s12885-016-3000-z (PMC5217318; doi:10.1186/s12885-016-3000-z)
Supplement: Additional file 4: Figure S2. — Chromosome 1 copy number plot outputs illustrating 1q32 amplification. Plots represent outputs from (2A upper panel) LOH and allelic imbalance analysis, and (2A lower panel) copy number analysis. 2A upper panel, chromosome 1 plot with map position in megabases on the X-axis, and the B-allele frequency (BAF) on the Y-axis revealing chromosomal allelic imbalances. 2A lower panel, chromosome 1 plot with map position in megabases on the X-axis, and the log2 fold change ratio information on the Y-axis. 2B shows 10 megabase zoomed region of chromosome 1 (1q32) amplicon. 2B upper panel, chromosome 1 zoomed in plot with map position in megabases on the X-axis, and the B-allele frequency (BAF) on the Y-axis revealing chromosomal allelic imbalance at this region. 2B lower panel, chromosome 1 zoomed in plot with map position in megabases on the X-axis, and the log2 fold change ratio information on the Y-axis. The map postion related to the MDM4 gene locus is depicted as a purple line on each plot. (ZIP 1288 kb) [file 12885_2016_3000_MOESM4_ESM.zip]

Archive with 2 entries (2 files):
- Supplementary Figure 2AR4.jpg
- Supplementary Figure 2BR4.jpg
